# Supplementary material for: Nasal microbiota evolution within the congregate setting imposed by military training
Source: Sci Rep. 2022 Jul 7;12:11492. doi: 10.1038/s41598-022-15059-z (PMC9263147; doi:10.1038/s41598-022-15059-z)
Supplement: Supplementary file 13 — Supplementary Table S1. [file 41598_2022_15059_MOESM13_ESM.xlsx]

## Sheet: Table S1
Supplemental Table 1. Metadata of subjects and samples.
Meta_sample	Subject	Plate	Company	Platoon	State	RUCA_Code	Geographic_Region	Geographic_division	Pop_Den	Ethnicity	Race_White	Race_Black	Race_and_Ethnicity	Study_Visits	Baseline_Colonization	Abx_Use_6mo	Abx_Use_Benning	Type_of_SSTI	Nasal_Sa_status	Nasal_Sa_culture	Oral_Sa_culture	Inguinal_Sa_culture	Perianal_Sa_culture	Any_culture_positive	Reads_input	Final_sequences	ASVs	Sequencing_time	Sample_type	Visit
1	2008	C	C	2	NC	1	South	South Atlantic	654.246	Hispanic/Latino	No	No	Hispanic/Latino, Not reported	5	Colonized	No	No	None	Intermittent	Negative	Positive	Negative	Negative	Positive	131131	79863	75	First	Sample	1
2	2008	B	C	2	NC	1	South	South Atlantic	654.246	Hispanic/Latino	No	No	Hispanic/Latino, Not reported	5	Colonized	No	No	None	Intermittent	Negative	Negative	Negative	Negative	Negative	36292	21220	41	First	Sample	2
3	2008	C	C	2	NC	1	South	South Atlantic	654.246	Hispanic/Latino	No	No	Hispanic/Latino, Not reported	5	Colonized	No	No	None	Intermittent	Positive	Negative	Negative	Negative	Positive	170686	103455	191	First	Sample	3
4	2008	B	C	2	NC	1	South	South Atlantic	654.246	Hispanic/Latino	No	No	Hispanic/Latino, Not reported	5	Colonized	No	No	None	Intermittent	Positive	Negative	Negative	Negative	Positive	63837	35601	45	Second	Sample	4
5	2008	C	C	2	NC	1	South	South Atlantic	654.246	Hispanic/Latino	No	No	Hispanic/Latino, Not reported	5	Colonized	No	No	None	Intermittent	Negative	Negative	Negative	Negative	Negative	279562	164153	63	First	Sample	5
6	2012	A	C	2	AL	2	South	East South Central	204.277	Non-Hispanic/Non-Latino	Yes	No	Non-Hispanic/Latino, White	5	Not Colonized	No	No	None	Persistent	Negative	Negative	Negative	Negative	Negative	73786	44547	40	First	Sample	1
7	2012	B	C	2	AL	2	South	East South Central	204.277	Non-Hispanic/Non-Latino	Yes	No	Non-Hispanic/Latino, White	5	Not Colonized	No	No	None	Persistent	Positive	Negative	Negative	Positive	Positive	65690	41366	89	First	Sample	2
8	2012	A	C	2	AL	2	South	East South Central	204.277	Non-Hispanic/Non-Latino	Yes	No	Non-Hispanic/Latino, White	5	Not Colonized	No	No	None	Persistent	Positive	Negative	Positive	Positive	Positive	15635	9117	60	First	Sample	3
9	2012	C	C	2	AL	2	South	East South Central	204.277	Non-Hispanic/Non-Latino	Yes	No	Non-Hispanic/Latino, White	5	Not Colonized	No	No	None	Persistent	Positive	Negative	Positive	Negative	Positive	104746	65975	222	First	Sample	4
10	2012	B	C	2	AL	2	South	East South Central	204.277	Non-Hispanic/Non-Latino	Yes	No	Non-Hispanic/Latino, White	5	Not Colonized	No	No	None	Persistent	Positive	Negative	Negative	Negative	Positive	58112	35883	63	First	Sample	5
11	2013	B	C	2	MI	1	Midwest	East North Central	1206.94	Non-Hispanic/Non-Latino	Yes	No	Non-Hispanic/Latino, White	5	Not Colonized	No	Clindamycin	Purulent cellulitis	Negative	Negative	Negative	Negative	Negative	Negative	50277	32897	33	First	Sample	1
12	2013	B	C	2	MI	1	Midwest	East North Central	1206.94	Non-Hispanic/Non-Latino	Yes	No	Non-Hispanic/Latino, White	5	Not Colonized	No	Clindamycin	Purulent cellulitis	Negative	Negative	Negative	Negative	Negative	Negative	165444	101700	88	First	Sample	2
13	2013	A	C	2	MI	1	Midwest	East North Central	1206.94	Non-Hispanic/Non-Latino	Yes	No	Non-Hispanic/Latino, White	5	Not Colonized	No	Clindamycin	Purulent cellulitis	Negative	Negative	Positive	Negative	Negative	Positive	69286	47184	101	First	Sample	3
14	2013	A	C	2	MI	1	Midwest	East North Central	1206.94	Non-Hispanic/Non-Latino	Yes	No	Non-Hispanic/Latino, White	5	Not Colonized	No	Clindamycin	Purulent cellulitis	Negative	Negative	Positive	Negative	Negative	Positive	73799	45991	84	First	Sample	4
15	2013	C	C	2	MI	1	Midwest	East North Central	1206.94	Non-Hispanic/Non-Latino	Yes	No	Non-Hispanic/Latino, White	5	Not Colonized	No	Clindamycin	Purulent cellulitis	Negative	Negative	Negative	Negative	Negative	Negative	143440	79674	62	First	Sample	5
16	2014	C	C	2	IL	1	Midwest	East North Central	45620.8	Non-Hispanic/Non-Latino	No	Yes	Non-Hispanic/Latino, Black	5	Not Colonized	No	No	None	Intermittent	Negative	Negative	Negative	Negative	Negative	78217	44474	56	First	Sample	1
17	2014	A	C	2	IL	1	Midwest	East North Central	45620.8	Non-Hispanic/Non-Latino	No	Yes	Non-Hispanic/Latino, Black	5	Not Colonized	No	No	None	Intermittent	Negative	Negative	Negative	Positive	Positive	43083	26855	81	First	Sample	2
18	2014	A	C	2	IL	1	Midwest	East North Central	45620.8	Non-Hispanic/Non-Latino	No	Yes	Non-Hispanic/Latino, Black	5	Not Colonized	No	No	None	Intermittent	Positive	Positive	Negative	Positive	Positive	4288	91	3	First	Sample	3
19	2014	B	C	2	IL	1	Midwest	East North Central	45620.8	Non-Hispanic/Non-Latino	No	Yes	Non-Hispanic/Latino, Black	5	Not Colonized	No	No	None	Intermittent	Positive	Negative	Positive	Positive	Positive	171971	92584	97	First	Sample	4
20	2014	C	C	2	IL	1	Midwest	East North Central	45620.8	Non-Hispanic/Non-Latino	No	Yes	Non-Hispanic/Latino, Black	5	Not Colonized	No	No	None	Intermittent	Negative	Positive	Positive	Negative	Positive	127227	73178	142	First	Sample	5
21	2016	C	C	2	NC	4	South	South Atlantic	257.577	Non-Hispanic/Non-Latino	No	Yes	Non-Hispanic/Latino, Black	5	Not Colonized	No	No	None	Negative	Negative	Negative	Negative	Negative	Negative	73926	46872	40	Second	Sample	1
22	2016	B	C	2	NC	4	South	South Atlantic	257.577	Non-Hispanic/Non-Latino	No	Yes	Non-Hispanic/Latino, Black	5	Not Colonized	No	No	None	Negative	Negative	Negative	Negative	Negative	Negative	10907	6110	70	First	Sample	2
23	2016	B	C	2	NC	4	South	South Atlantic	257.577	Non-Hispanic/Non-Latino	No	Yes	Non-Hispanic/Latino, Black	5	Not Colonized	No	No	None	Negative	Negative	Negative	Negative	Negative	Negative	66193	40423	67	First	Sample	3
24	2016	A	C	2	NC	4	South	South Atlantic	257.577	Non-Hispanic/Non-Latino	No	Yes	Non-Hispanic/Latino, Black	5	Not Colonized	No	No	None	Negative	Negative	Negative	Negative	Negative	Negative	50652	30828	49	First	Sample	4
25	2016	B	C	2	NC	4	South	South Atlantic	257.577	Non-Hispanic/Non-Latino	No	Yes	Non-Hispanic/Latino, Black	5	Not Colonized	No	No	None	Negative	Negative	Negative	Negative	Negative	Negative	63280	27232	71	First	Sample	5
26	2017	C	C	2	SC	1	South	South Atlantic	318.643	Non-Hispanic/Non-Latino	Yes	No	Non-Hispanic/Latino, White	5	Colonized	No	No	None	Persistent	Negative	Positive	Negative	Negative	Positive	167073	98201	51	First	Sample	1
27	2017	B	C	2	SC	1	South	South Atlantic	318.643	Non-Hispanic/Non-Latino	Yes	No	Non-Hispanic/Latino, White	5	Colonized	No	No	None	Persistent	Positive	Negative	Negative	Positive	Positive	16229	9071	41	First	Sample	2
28	2017	A	C	2	SC	1	South	South Atlantic	318.643	Non-Hispanic/Non-Latino	Yes	No	Non-Hispanic/Latino, White	5	Colonized	No	No	None	Persistent	Positive	Positive	Positive	Positive	Positive	108107	2040	30	First	Sample	3
29	2017	C	C	2	SC	1	South	South Atlantic	318.643	Non-Hispanic/Non-Latino	Yes	No	Non-Hispanic/Latino, White	5	Colonized	No	No	None	Persistent	Positive	Positive	Positive	Positive	Positive	240108	152520	350	First	Sample	4
30	2017	A	C	2	SC	1	South	South Atlantic	318.643	Non-Hispanic/Non-Latino	Yes	No	Non-Hispanic/Latino, White	5	Colonized	No	No	None	Persistent	Positive	Positive	Negative	Negative	Positive	25101	8655	36	First	Sample	5
31	2028	B	C	2	MI	1	Midwest	East North Central	1848.1	Non-Hispanic/Non-Latino	Yes	No	Non-Hispanic/Latino, White	5	Colonized	No	No	None	Negative	Negative	Positive	Negative	Negative	Positive	65060	41978	45	First	Sample	1
32	2028	C	C	2	MI	1	Midwest	East North Central	1848.1	Non-Hispanic/Non-Latino	Yes	No	Non-Hispanic/Latino, White	5	Colonized	No	No	None	Negative	Negative	Negative	Negative	Negative	Negative	71824	44877	258	First	Sample	2
33	2028	A	C	2	MI	1	Midwest	East North Central	1848.1	Non-Hispanic/Non-Latino	Yes	No	Non-Hispanic/Latino, White	5	Colonized	No	No	None	Negative	Negative	Negative	Negative	Negative	Negative	9593	6073	112	First	Sample	3
34	2028	C	C	2	MI	1	Midwest	East North Central	1848.1	Non-Hispanic/Non-Latino	Yes	No	Non-Hispanic/Latino, White	5	Colonized	No	No	None	Negative	Negative	Negative	Negative	Negative	Negative	239126	138015	286	First	Sample	4
35	2028	A	C	2	MI	1	Midwest	East North Central	1848.1	Non-Hispanic/Non-Latino	Yes	No	Non-Hispanic/Latino, White	5	Colonized	No	No	None	Negative	Negative	Negative	Negative	Negative	Negative	22633	3688	29	First	Sample	5
36	2031	A	C	2	NJ	1	Northeast	Middle Atlantic	11960.5	Non-Hispanic/Non-Latino	Yes	No	Non-Hispanic/Latino, White	5	Colonized	No	No	None	Intermittent	Positive	Negative	Negative	Positive	Positive	34429	17241	68	First	Sample	1
37	2031	C	C	2	NJ	1	Northeast	Middle Atlantic	11960.5	Non-Hispanic/Non-Latino	Yes	No	Non-Hispanic/Latino, White	5	Colonized	No	No	None	Intermittent	Negative	Negative	Negative	Negative	Negative	56352	33058	164	First	Sample	2
38	2031	A	C	2	NJ	1	Northeast	Middle Atlantic	11960.5	Non-Hispanic/Non-Latino	Yes	No	Non-Hispanic/Latino, White	5	Colonized	No	No	None	Intermittent	Negative	Negative	Negative	Negative	Negative	31422	6727	39	First	Sample	3
39	2031	C	C	2	NJ	1	Northeast	Middle Atlantic	11960.5	Non-Hispanic/Non-Latino	Yes	No	Non-Hispanic/Latino, White	5	Colonized	No	No	None	Intermittent	Positive	Negative	Negative	Negative	Positive	113710	69837	262	First	Sample	4
40	2031	B	C	2	NJ	1	Northeast	Middle Atlantic	11960.5	Non-Hispanic/Non-Latino	Yes	No	Non-Hispanic/Latino, White	5	Colonized	No	No	None	Intermittent	Negative	Negative	Negative	Negative	Negative	59260	34542	68	First	Sample	5
41	2039	C	C	2	GA	1	South	South Atlantic	489.281	Non-Hispanic/Non-Latino	Yes	No	Non-Hispanic/Latino, White	5	Colonized	No	No	None	Intermittent	Positive	Positive	Positive	Negative	Positive	129348	86596	55	First	Sample	1
42	2039	C	C	2	GA	1	South	South Atlantic	489.281	Non-Hispanic/Non-Latino	Yes	No	Non-Hispanic/Latino, White	5	Colonized	No	No	None	Intermittent	Positive	Positive	Negative	Positive	Positive	133353	74164	153	First	Sample	2
43	2039	B	C	2	GA	1	South	South Atlantic	489.281	Non-Hispanic/Non-Latino	Yes	No	Non-Hispanic/Latino, White	5	Colonized	No	No	None	Intermittent	Negative	Negative	Positive	Positive	Positive	60661	32459	111	First	Sample	3
44	2039	A	C	2	GA	1	South	South Atlantic	489.281	Non-Hispanic/Non-Latino	Yes	No	Non-Hispanic/Latino, White	5	Colonized	No	No	None	Intermittent	Negative	Negative	Negative	Negative	Negative	218795	138910	376	First	Sample	4
45	2039	C	C	2	GA	1	South	South Atlantic	489.281	Non-Hispanic/Non-Latino	Yes	No	Non-Hispanic/Latino, White	5	Colonized	No	No	None	Intermittent	Negative	Positive	Negative	Negative	Positive	262957	155445	129	First	Sample	5
46	2053	A	C	2	MI	4	Midwest	East North Central	161.696	Non-Hispanic/Non-Latino	Yes	No	Non-Hispanic/Latino, White	5	Not Colonized	No	No	None	Intermittent	Negative	Negative	Negative	Negative	Negative	67137	40215	105	Second	Sample	1
47	2053	B	C	2	MI	4	Midwest	East North Central	161.696	Non-Hispanic/Non-Latino	Yes	No	Non-Hispanic/Latino, White	5	Not Colonized	No	No	None	Intermittent	Negative	Negative	Negative	Negative	Negative	53894	33527	106	First	Sample	2
48	2053	A	C	2	MI	4	Midwest	East North Central	161.696	Non-Hispanic/Non-Latino	Yes	No	Non-Hispanic/Latino, White	5	Not Colonized	No	No	None	Intermittent	Positive	Negative	Positive	Negative	Positive	34019	3560	25	First	Sample	3
49	2053	B	C	2	MI	4	Midwest	East North Central	161.696	Non-Hispanic/Non-Latino	Yes	No	Non-Hispanic/Latino, White	5	Not Colonized	No	No	None	Intermittent	Negative	Negative	Negative	Negative	Negative	120043	75669	145	First	Sample	4
50	2053	A	C	2	MI	4	Midwest	East North Central	161.696	Non-Hispanic/Non-Latino	Yes	No	Non-Hispanic/Latino, White	5	Not Colonized	No	No	None	Intermittent	Negative	Negative	Negative	Negative	Negative	86239	43846	230	First	Sample	5
51	2057	B	C	2	PA	1	Northeast	Middle Atlantic	7257.85	Non-Hispanic/Non-Latino	Yes	No	Non-Hispanic/Latino, White	5	Colonized	No	No	None	Negative	Negative	Positive	Negative	Negative	Positive	187969	112215	132	First	Sample	1
52	2057	C	C	2	PA	1	Northeast	Middle Atlantic	7257.85	Non-Hispanic/Non-Latino	Yes	No	Non-Hispanic/Latino, White	5	Colonized	No	No	None	Negative	Negative	Negative	Negative	Negative	Negative	132547	81503	264	First	Sample	2
53	2057	A	C	2	PA	1	Northeast	Middle Atlantic	7257.85	Non-Hispanic/Non-Latino	Yes	No	Non-Hispanic/Latino, White	5	Colonized	No	No	None	Negative	Negative	Negative	Negative	Negative	Negative	15728	7834	64	First	Sample	3
54	2057	A	C	2	PA	1	Northeast	Middle Atlantic	7257.85	Non-Hispanic/Non-Latino	Yes	No	Non-Hispanic/Latino, White	5	Colonized	No	No	None	Negative	Negative	Negative	Negative	Negative	Negative	136848	82755	312	First	Sample	4
55	2057	B	C	2	PA	1	Northeast	Middle Atlantic	7257.85	Non-Hispanic/Non-Latino	Yes	No	Non-Hispanic/Latino, White	5	Colonized	No	No	None	Negative	Negative	Positive	Negative	Negative	Positive	47232	28628	98	First	Sample	5
56	2058	A	C	2	IA	10	Midwest	West North Central	8.93418	Non-Hispanic/Non-Latino	Yes	No	Non-Hispanic/Latino, White	5	Not Colonized	No	No	None	Intermittent	Negative	Negative	Negative	Negative	Negative	33286	17869	25	First	Sample	1
57	2058	B	C	2	IA	10	Midwest	West North Central	8.93418	Non-Hispanic/Non-Latino	Yes	No	Non-Hispanic/Latino, White	5	Not Colonized	No	No	None	Intermittent	Negative	Negative	Negative	Positive	Positive	112131	73483	202	First	Sample	2
58	2058	A	C	2	IA	10	Midwest	West North Central	8.93418	Non-Hispanic/Non-Latino	Yes	No	Non-Hispanic/Latino, White	5	Not Colonized	No	No	None	Intermittent	Negative	Negative	Negative	Negative	Negative	11246	4267	59	First	Sample	3
59	2058	C	C	2	IA	10	Midwest	West North Central	8.93418	Non-Hispanic/Non-Latino	Yes	No	Non-Hispanic/Latino, White	5	Not Colonized	No	No	None	Intermittent	Negative	Negative	Negative	Negative	Negative	203926	135513	198	First	Sample	4
60	2058	B	C	2	IA	10	Midwest	West North Central	8.93418	Non-Hispanic/Non-Latino	Yes	No	Non-Hispanic/Latino, White	5	Not Colonized	No	No	None	Intermittent	Positive	Positive	Negative	Negative	Positive	107186	59816	172	First	Sample	5
61	2069	B	C	2	IL	4	Midwest	East North Central	1813.91	Non-Hispanic/Non-Latino	Yes	No	Non-Hispanic/Latino, White	3	Colonized	No	No	None	NA	Positive	Positive	Positive	Positive	Positive	58838	33700	41	First	Sample	1
62	2069	A	C	2	IL	4	Midwest	East North Central	1813.91	Non-Hispanic/Non-Latino	Yes	No	Non-Hispanic/Latino, White	3	Colonized	No	No	None	NA	Positive	Positive	Positive	Positive	Positive	31959	20968	130	First	Sample	2
63	2077	A	C	2	NY	1	Northeast	Middle Atlantic	3506.74	Non-Hispanic/Non-Latino	No	Yes	Non-Hispanic/Latino, Black	5	Not Colonized	No	No	None	Intermittent	Negative	Negative	Negative	Negative	Negative	29754	20480	42	First	Sample	1
64	2077	A	C	2	NY	1	Northeast	Middle Atlantic	3506.74	Non-Hispanic/Non-Latino	No	Yes	Non-Hispanic/Latino, Black	5	Not Colonized	No	No	None	Intermittent	Negative	Positive	Negative	Negative	Positive	19249	5909	32	First	Sample	2
65	2077	A	C	2	NY	1	Northeast	Middle Atlantic	3506.74	Non-Hispanic/Non-Latino	No	Yes	Non-Hispanic/Latino, Black	5	Not Colonized	No	No	None	Intermittent	Negative	Negative	Negative	Negative	Negative	14022	5923	36	First	Sample	3
66	2077	C	C	2	NY	1	Northeast	Middle Atlantic	3506.74	Non-Hispanic/Non-Latino	No	Yes	Non-Hispanic/Latino, Black	5	Not Colonized	No	No	None	Intermittent	Negative	Negative	Negative	Negative	Negative	91613	55019	206	First	Sample	4
67	2077	A	C	2	NY	1	Northeast	Middle Atlantic	3506.74	Non-Hispanic/Non-Latino	No	Yes	Non-Hispanic/Latino, Black	5	Not Colonized	No	No	None	Intermittent	Positive	Positive	Positive	Negative	Positive	161343	94634	27	First	Sample	5
68	2082	A	C	2	PA	1	Northeast	Middle Atlantic	554.967	Non-Hispanic/Non-Latino	Yes	No	Non-Hispanic/Latino, White	5	Colonized	No	No	None	Negative	Negative	Positive	Negative	Negative	Positive	69842	41529	100	First	Sample	1
69	2082	A	C	2	PA	1	Northeast	Middle Atlantic	554.967	Non-Hispanic/Non-Latino	Yes	No	Non-Hispanic/Latino, White	5	Colonized	No	No	None	Negative	Negative	Negative	Negative	Negative	Negative	52479	27770	99	First	Sample	2
70	2082	A	C	2	PA	1	Northeast	Middle Atlantic	554.967	Non-Hispanic/Non-Latino	Yes	No	Non-Hispanic/Latino, White	5	Colonized	No	No	None	Negative	Negative	Negative	Negative	Negative	Negative	33455	20287	107	First	Sample	3
71	2082	A	C	2	PA	1	Northeast	Middle Atlantic	554.967	Non-Hispanic/Non-Latino	Yes	No	Non-Hispanic/Latino, White	5	Colonized	No	No	None	Negative	Negative	Negative	Negative	Negative	Negative	38496	16896	51	First	Sample	4
72	2082	B	C	2	PA	1	Northeast	Middle Atlantic	554.967	Non-Hispanic/Non-Latino	Yes	No	Non-Hispanic/Latino, White	5	Colonized	No	No	None	Negative	Negative	Negative	Negative	Negative	Negative	86916	53572	254	First	Sample	5
73	2088	A	C	2	OK	4	South	West South Central	48.7965	Non-Hispanic/Non-Latino	No	Yes	Non-Hispanic/Latino, Black	5	Not Colonized	No	No	None	Negative	Negative	Negative	Negative	Negative	Negative	6994	3883	23	First	Sample	1
74	2088	C	C	2	OK	4	South	West South Central	48.7965	Non-Hispanic/Non-Latino	No	Yes	Non-Hispanic/Latino, Black	5	Not Colonized	No	No	None	Negative	Negative	Negative	Negative	Negative	Negative	85929	51903	108	First	Sample	2
75	2088	A	C	2	OK	4	South	West South Central	48.7965	Non-Hispanic/Non-Latino	No	Yes	Non-Hispanic/Latino, Black	5	Not Colonized	No	No	None	Negative	Negative	Negative	Positive	Positive	Positive	58109	35774	105	First	Sample	3
76	2088	B	C	2	OK	4	South	West South Central	48.7965	Non-Hispanic/Non-Latino	No	Yes	Non-Hispanic/Latino, Black	5	Not Colonized	No	No	None	Negative	Negative	Negative	Positive	Positive	Positive	146047	74478	131	First	Sample	4
77	2088	A	C	2	OK	4	South	West South Central	48.7965	Non-Hispanic/Non-Latino	No	Yes	Non-Hispanic/Latino, Black	5	Not Colonized	No	No	None	Negative	Negative	Negative	Negative	Negative	Negative	44411	23696	67	First	Sample	5
78	2090	B	C	2	NY	2	Northeast	Middle Atlantic	35.3814	Non-Hispanic/Non-Latino	Yes	Yes	Non-Hispanic/Latino, White and Black	5	Not Colonized	No	No	None	Negative	Negative	Negative	Negative	Negative	Negative	120241	78820	78	First	Sample	1
79	2090	C	C	2	NY	2	Northeast	Middle Atlantic	35.3814	Non-Hispanic/Non-Latino	Yes	Yes	Non-Hispanic/Latino, White and Black	5	Not Colonized	No	No	None	Negative	Negative	Negative	Negative	Negative	Negative	133890	82769	285	First	Sample	2
80	2090	B	C	2	NY	2	Northeast	Middle Atlantic	35.3814	Non-Hispanic/Non-Latino	Yes	Yes	Non-Hispanic/Latino, White and Black	5	Not Colonized	No	No	None	Negative	Negative	Negative	Negative	Negative	Negative	15434	5353	46	Second	Sample	3
81	2090	A	C	2	NY	2	Northeast	Middle Atlantic	35.3814	Non-Hispanic/Non-Latino	Yes	Yes	Non-Hispanic/Latino, White and Black	5	Not Colonized	No	No	None	Negative	Negative	Negative	Positive	Positive	Positive	77712	29922	54	First	Sample	4
82	2090	C	C	2	NY	2	Northeast	Middle Atlantic	35.3814	Non-Hispanic/Non-Latino	Yes	Yes	Non-Hispanic/Latino, White and Black	5	Not Colonized	No	No	None	Negative	Negative	Positive	Negative	Negative	Positive	187842	99222	94	First	Sample	5
83	2092	B	C	2	NJ	1	Northeast	Middle Atlantic	5336.72	Non-Hispanic/Non-Latino	Yes	No	Non-Hispanic/Latino, White	5	Not Colonized	No	No	None	Intermittent	Negative	Negative	Negative	Negative	Negative	57089	24450	73	Second	Sample	1
84	2092	B	C	2	NJ	1	Northeast	Middle Atlantic	5336.72	Non-Hispanic/Non-Latino	Yes	No	Non-Hispanic/Latino, White	5	Not Colonized	No	No	None	Intermittent	Negative	Negative	Negative	Negative	Negative	21032	12170	174	First	Sample	2
85	2092	A	C	2	NJ	1	Northeast	Middle Atlantic	5336.72	Non-Hispanic/Non-Latino	Yes	No	Non-Hispanic/Latino, White	5	Not Colonized	No	No	None	Intermittent	Positive	Positive	Positive	Positive	Positive	20260	11463	98	First	Sample	3
86	2092	A	C	2	NJ	1	Northeast	Middle Atlantic	5336.72	Non-Hispanic/Non-Latino	Yes	No	Non-Hispanic/Latino, White	5	Not Colonized	No	No	None	Intermittent	Positive	Negative	Negative	Negative	Positive	57023	29564	118	First	Sample	4
87	2092	C	C	2	NJ	1	Northeast	Middle Atlantic	5336.72	Non-Hispanic/Non-Latino	Yes	No	Non-Hispanic/Latino, White	5	Not Colonized	No	No	None	Intermittent	Positive	Positive	Negative	Negative	Positive	112641	67143	162	First	Sample	5
88	2094	A	C	2	OK	1	South	West South Central	2289.06	Non-Hispanic/Non-Latino	Yes	No	Non-Hispanic/Latino, White	5	Colonized	No	No	None	Persistent	Positive	Negative	Negative	Negative	Positive	47504	28345	34	First	Sample	1
89	2094	B	C	2	OK	1	South	West South Central	2289.06	Non-Hispanic/Non-Latino	Yes	No	Non-Hispanic/Latino, White	5	Colonized	No	No	None	Persistent	Positive	Negative	Positive	Positive	Positive	45958	25798	60	First	Sample	2
90	2094	C	C	2	OK	1	South	West South Central	2289.06	Non-Hispanic/Non-Latino	Yes	No	Non-Hispanic/Latino, White	5	Colonized	No	No	None	Persistent	Positive	Negative	Positive	Positive	Positive	3076	1538	48	First	Sample	3
91	2094	B	C	2	OK	1	South	West South Central	2289.06	Non-Hispanic/Non-Latino	Yes	No	Non-Hispanic/Latino, White	5	Colonized	No	No	None	Persistent	Positive	Negative	Positive	Positive	Positive	8213	4583	48	First	Sample	4
92	2094	B	C	2	OK	1	South	West South Central	2289.06	Non-Hispanic/Non-Latino	Yes	No	Non-Hispanic/Latino, White	5	Colonized	No	No	None	Persistent	Positive	Positive	Positive	Negative	Positive	30613	18158	70	First	Sample	5
93	2096	C	C	2	AR	1	South	West South Central	2594.12	Non-Hispanic/Non-Latino	Yes	No	Non-Hispanic/Latino, White	4	Colonized	No	No	None	NA	Positive	Positive	Negative	Negative	Positive	128327	71048	194	First	Sample	1
94	2096	B	C	2	AR	1	South	West South Central	2594.12	Non-Hispanic/Non-Latino	Yes	No	Non-Hispanic/Latino, White	4	Colonized	No	No	None	NA	Positive	Negative	Negative	Negative	Positive	13251	8225	52	First	Sample	2
95	2096	A	C	2	AR	1	South	West South Central	2594.12	Non-Hispanic/Non-Latino	Yes	No	Non-Hispanic/Latino, White	4	Colonized	No	No	None	NA	Positive	Negative	Negative	Negative	Positive	67133	42578	100	First	Sample	3
96	2096	B	C	2	AR	1	South	West South Central	2594.12	Non-Hispanic/Non-Latino	Yes	No	Non-Hispanic/Latino, White	4	Colonized	No	No	None	NA	Negative	Negative	Negative	Negative	Negative	57396	35459	94	First	Sample	4
97	2102	A	C	2	IA	10	Midwest	West North Central	153.991	Non-Hispanic/Non-Latino	Yes	No	Non-Hispanic/Latino, White	5	Not Colonized	No	No	None	Negative	Negative	Negative	Negative	Negative	Negative	89022	49914	55	First	Sample	1
98	2102	A	C	2	IA	10	Midwest	West North Central	153.991	Non-Hispanic/Non-Latino	Yes	No	Non-Hispanic/Latino, White	5	Not Colonized	No	No	None	Negative	Negative	Negative	Negative	Negative	Negative	6717	4219	31	First	Sample	2
99	2102	B	C	2	IA	10	Midwest	West North Central	153.991	Non-Hispanic/Non-Latino	Yes	No	Non-Hispanic/Latino, White	5	Not Colonized	No	No	None	Negative	Negative	Negative	Negative	Negative	Negative	86137	54188	115	First	Sample	3
100	2102	A	C	2	IA	10	Midwest	West North Central	153.991	Non-Hispanic/Non-Latino	Yes	No	Non-Hispanic/Latino, White	5	Not Colonized	No	No	None	Negative	Negative	Positive	Negative	Negative	Positive	71173	38942	125	First	Sample	4
101	2102	B	C	2	IA	10	Midwest	West North Central	153.991	Non-Hispanic/Non-Latino	Yes	No	Non-Hispanic/Latino, White	5	Not Colonized	No	No	None	Negative	Negative	Positive	Negative	Negative	Positive	63353	40600	104	First	Sample	5
102	2103	A	C	2	WI	1	Midwest	East North Central	5398.39	Non-Hispanic/Non-Latino	Yes	No	Non-Hispanic/Latino, White	5	Colonized	No	No	None	Intermittent	Positive	Positive	Negative	Negative	Positive	184591	107008	88	First	Sample	1
103	2103	B	C	2	WI	1	Midwest	East North Central	5398.39	Non-Hispanic/Non-Latino	Yes	No	Non-Hispanic/Latino, White	5	Colonized	No	No	None	Intermittent	Positive	Positive	Positive	Positive	Positive	2415	1143	19	First	Sample	2
104	2103	A	C	2	WI	1	Midwest	East North Central	5398.39	Non-Hispanic/Non-Latino	Yes	No	Non-Hispanic/Latino, White	5	Colonized	No	No	None	Intermittent	Negative	Positive	Negative	Negative	Positive	33053	17189	166	First	Sample	3
105	2103	C	C	2	WI	1	Midwest	East North Central	5398.39	Non-Hispanic/Non-Latino	Yes	No	Non-Hispanic/Latino, White	5	Colonized	No	No	None	Intermittent	Negative	Positive	Negative	Positive	Positive	67433	43078	132	First	Sample	4
106	2106	B	C	2	IL	1	Midwest	East North Central	22587.8	Non-Hispanic/Non-Latino	Yes	No	Non-Hispanic/Latino, White	5	Colonized	No	No	None	Negative	Negative	Positive	Negative	Negative	Positive	53348	31794	84	First	Sample	1
107	2106	C	C	2	IL	1	Midwest	East North Central	22587.8	Non-Hispanic/Non-Latino	Yes	No	Non-Hispanic/Latino, White	5	Colonized	No	No	None	Negative	Negative	Positive	Negative	Negative	Positive	17782	11355	91	First	Sample	2
108	2106	C	C	2	IL	1	Midwest	East North Central	22587.8	Non-Hispanic/Non-Latino	Yes	No	Non-Hispanic/Latino, White	5	Colonized	No	No	None	Negative	Negative	Positive	Negative	Negative	Positive	51850	26389	105	First	Sample	3
109	2106	B	C	2	IL	1	Midwest	East North Central	22587.8	Non-Hispanic/Non-Latino	Yes	No	Non-Hispanic/Latino, White	5	Colonized	No	No	None	Negative	Negative	Negative	Negative	Negative	Negative	43411	27421	94	First	Sample	4
110	2106	B	C	2	IL	1	Midwest	East North Central	22587.8	Non-Hispanic/Non-Latino	Yes	No	Non-Hispanic/Latino, White	5	Colonized	No	No	None	Negative	Negative	Positive	Negative	Negative	Positive	46971	26923	74	First	Sample	5
111	2117	A	C	2	IL	2	Midwest	East North Central	432	Non-Hispanic/Non-Latino	Yes	No	Non-Hispanic/Latino, White	5	Colonized	No	No	None	Persistent	Positive	Positive	Negative	Positive	Positive	24264	7641	32	First	Sample	1
112	2117	A	C	2	IL	2	Midwest	East North Central	432	Non-Hispanic/Non-Latino	Yes	No	Non-Hispanic/Latino, White	5	Colonized	No	No	None	Persistent	Positive	Positive	Negative	Positive	Positive	22987	3529	29	First	Sample	2
113	2117	C	C	2	IL	2	Midwest	East North Central	432	Non-Hispanic/Non-Latino	Yes	No	Non-Hispanic/Latino, White	5	Colonized	No	No	None	Persistent	Positive	Negative	Positive	Positive	Positive	27721	16847	89	First	Sample	3
114	2117	B	C	2	IL	2	Midwest	East North Central	432	Non-Hispanic/Non-Latino	Yes	No	Non-Hispanic/Latino, White	5	Colonized	No	No	None	Persistent	Negative	Negative	Positive	Positive	Positive	33578	15341	94	First	Sample	4
115	2117	C	C	2	IL	2	Midwest	East North Central	432	Non-Hispanic/Non-Latino	Yes	No	Non-Hispanic/Latino, White	5	Colonized	No	No	None	Persistent	Positive	Negative	Negative	Negative	Positive	13330	7285	58	First	Sample	5
116	2118	A	C	2	TX	1	South	West South Central	8311.15	Hispanic/Latino	No	No	Hispanic/Latino, Not reported	5	Not Colonized	No	No	None	Negative	Negative	Negative	Negative	Negative	Negative	24284	8622	17	First	Sample	1
117	2118	B	C	2	TX	1	South	West South Central	8311.15	Hispanic/Latino	No	No	Hispanic/Latino, Not reported	5	Not Colonized	No	No	None	Negative	Negative	Negative	Negative	Negative	Negative	72220	45080	140	First	Sample	2
118	2118	A	C	2	TX	1	South	West South Central	8311.15	Hispanic/Latino	No	No	Hispanic/Latino, Not reported	5	Not Colonized	No	No	None	Negative	Negative	Negative	Negative	Negative	Negative	44865	30029	90	First	Sample	3
119	2118	C	C	2	TX	1	South	West South Central	8311.15	Hispanic/Latino	No	No	Hispanic/Latino, Not reported	5	Not Colonized	No	No	None	Negative	Negative	Negative	Negative	Negative	Negative	187605	111763	248	First	Sample	4
120	2118	B	C	2	TX	1	South	West South Central	8311.15	Hispanic/Latino	No	No	Hispanic/Latino, Not reported	5	Not Colonized	No	No	None	Negative	Negative	Negative	Negative	Negative	Negative	105863	63272	47	First	Sample	5
121	2123	C	C	2	FL	1	South	South Atlantic	569.237	Hispanic/Latino	Yes	No	Hispanic/Latino, White	5	Colonized	No	No	None	Intermittent	Negative	Positive	Negative	Negative	Positive	194436	105642	138	First	Sample	1
122	2123	C	C	2	FL	1	South	South Atlantic	569.237	Hispanic/Latino	Yes	No	Hispanic/Latino, White	5	Colonized	No	No	None	Intermittent	Positive	Negative	Positive	Positive	Positive	41732	23166	198	First	Sample	2
123	2123	A	C	2	FL	1	South	South Atlantic	569.237	Hispanic/Latino	Yes	No	Hispanic/Latino, White	5	Colonized	No	No	None	Intermittent	Negative	Negative	Positive	Positive	Positive	3700	1826	20	First	Sample	3
124	2123	B	C	2	FL	1	South	South Atlantic	569.237	Hispanic/Latino	Yes	No	Hispanic/Latino, White	5	Colonized	No	No	None	Intermittent	Negative	Negative	Negative	Positive	Positive	109746	6580	32	First	Sample	4
125	2123	C	C	2	FL	1	South	South Atlantic	569.237	Hispanic/Latino	Yes	No	Hispanic/Latino, White	5	Colonized	No	No	None	Intermittent	Negative	Negative	Positive	Positive	Positive	55740	31085	60	Second	Sample	5
126	2133	B	C	2	TX	8	South	West South Central	25.4968	Non-Hispanic/Non-Latino	Yes	No	Non-Hispanic/Latino, White	5	Not Colonized	No	No	None	Negative	Negative	Negative	Negative	Negative	Negative	42829	26192	23	First	Sample	1
127	2133	C	C	2	TX	8	South	West South Central	25.4968	Non-Hispanic/Non-Latino	Yes	No	Non-Hispanic/Latino, White	5	Not Colonized	No	No	None	Negative	Negative	Negative	Negative	Negative	Negative	136419	81453	170	First	Sample	2
128	2133	A	C	2	TX	8	South	West South Central	25.4968	Non-Hispanic/Non-Latino	Yes	No	Non-Hispanic/Latino, White	5	Not Colonized	No	No	None	Negative	Negative	Negative	Negative	Negative	Negative	58061	23309	78	First	Sample	3
129	2133	C	C	2	TX	8	South	West South Central	25.4968	Non-Hispanic/Non-Latino	Yes	No	Non-Hispanic/Latino, White	5	Not Colonized	No	No	None	Negative	Negative	Negative	Negative	Negative	Negative	162059	99392	111	First	Sample	4
130	2133	A	C	2	TX	8	South	West South Central	25.4968	Non-Hispanic/Non-Latino	Yes	No	Non-Hispanic/Latino, White	5	Not Colonized	No	No	None	Negative	Negative	Positive	Negative	Negative	Positive	73150	43353	87	First	Sample	5
131	2135	A	C	2	TX	2	South	West South Central	42.2107	Non-Hispanic/Non-Latino	Yes	No	Non-Hispanic/Latino, White	5	Colonized	No	No	None	Persistent	Positive	Negative	Negative	Negative	Positive	20273	12203	30	First	Sample	1
132	2135	B	C	2	TX	2	South	West South Central	42.2107	Non-Hispanic/Non-Latino	Yes	No	Non-Hispanic/Latino, White	5	Colonized	No	No	None	Persistent	Positive	Negative	Negative	Negative	Positive	7406	4709	18	First	Sample	2
133	2135	C	C	2	TX	2	South	West South Central	42.2107	Non-Hispanic/Non-Latino	Yes	No	Non-Hispanic/Latino, White	5	Colonized	No	No	None	Persistent	Positive	Negative	Negative	Negative	Positive	44762	27434	153	First	Sample	3
134	2135	C	C	2	TX	2	South	West South Central	42.2107	Non-Hispanic/Non-Latino	Yes	No	Non-Hispanic/Latino, White	5	Colonized	No	No	None	Persistent	Positive	Negative	Negative	Negative	Positive	48049	29409	119	First	Sample	4
135	2135	B	C	2	TX	2	South	West South Central	42.2107	Non-Hispanic/Non-Latino	Yes	No	Non-Hispanic/Latino, White	5	Colonized	No	No	None	Persistent	Positive	Negative	Negative	Negative	Positive	70216	39133	125	First	Sample	5
136	2136	A	C	2	IN	1	Midwest	East North Central	4496.71	Non-Hispanic/Non-Latino	Yes	No	Non-Hispanic/Latino, White	5	Colonized	No	No	None	Negative	Negative	Positive	Negative	Negative	Positive	102381	59481	90	First	Sample	1
137	2136	A	C	2	IN	1	Midwest	East North Central	4496.71	Non-Hispanic/Non-Latino	Yes	No	Non-Hispanic/Latino, White	5	Colonized	No	No	None	Negative	Negative	Negative	Positive	Negative	Positive	36782	13266	59	First	Sample	2
138	2136	A	C	2	IN	1	Midwest	East North Central	4496.71	Non-Hispanic/Non-Latino	Yes	No	Non-Hispanic/Latino, White	5	Colonized	No	No	None	Negative	Negative	Positive	Positive	Positive	Positive	63139	33545	115	First	Sample	3
139	2136	C	C	2	IN	1	Midwest	East North Central	4496.71	Non-Hispanic/Non-Latino	Yes	No	Non-Hispanic/Latino, White	5	Colonized	No	No	None	Negative	Negative	Negative	Positive	Positive	Positive	141581	83486	122	First	Sample	4
140	2136	C	C	2	IN	1	Midwest	East North Central	4496.71	Non-Hispanic/Non-Latino	Yes	No	Non-Hispanic/Latino, White	5	Colonized	No	No	None	Negative	Negative	Negative	Negative	Negative	Negative	37768	21068	44	First	Sample	5
141	2138	B	C	2	GA	5	South	South Atlantic	21.4566	Non-Hispanic/Non-Latino	Yes	No	Non-Hispanic/Latino, White	5	Not Colonized	No	No	None	Negative	Negative	Negative	Negative	Negative	Negative	45648	28206	58	First	Sample	1
142	2138	A	C	2	GA	5	South	South Atlantic	21.4566	Non-Hispanic/Non-Latino	Yes	No	Non-Hispanic/Latino, White	5	Not Colonized	No	No	None	Negative	Negative	Negative	Negative	Negative	Negative	45629	29605	99	First	Sample	2
143	2138	A	C	2	GA	5	South	South Atlantic	21.4566	Non-Hispanic/Non-Latino	Yes	No	Non-Hispanic/Latino, White	5	Not Colonized	No	No	None	Negative	Negative	Negative	Positive	Negative	Positive	47318	27875	62	First	Sample	3
144	2138	C	C	2	GA	5	South	South Atlantic	21.4566	Non-Hispanic/Non-Latino	Yes	No	Non-Hispanic/Latino, White	5	Not Colonized	No	No	None	Negative	Negative	Negative	Positive	Positive	Positive	115662	71760	235	First	Sample	4
145	2138	A	C	2	GA	5	South	South Atlantic	21.4566	Non-Hispanic/Non-Latino	Yes	No	Non-Hispanic/Latino, White	5	Not Colonized	No	No	None	Negative	Negative	Negative	Negative	Negative	Negative	24960	13297	125	First	Sample	5
146	2141	A	C	2	MA	1	Northeast	New England	676.986	Non-Hispanic/Non-Latino	Yes	No	Non-Hispanic/Latino, White	5	Not Colonized	Yes	No	None	Negative	Negative	Negative	Negative	Negative	Negative	26661	6456	11	First	Sample	1
147	2141	C	C	2	MA	1	Northeast	New England	676.986	Non-Hispanic/Non-Latino	Yes	No	Non-Hispanic/Latino, White	5	Not Colonized	Yes	No	None	Negative	Negative	Negative	Negative	Negative	Negative	65539	41242	154	First	Sample	2
148	2141	C	C	2	MA	1	Northeast	New England	676.986	Non-Hispanic/Non-Latino	Yes	No	Non-Hispanic/Latino, White	5	Not Colonized	Yes	No	None	Negative	Negative	Negative	Negative	Negative	Negative	101571	65864	146	First	Sample	3
149	2141	A	C	2	MA	1	Northeast	New England	676.986	Non-Hispanic/Non-Latino	Yes	No	Non-Hispanic/Latino, White	5	Not Colonized	Yes	No	None	Negative	Negative	Negative	Negative	NA	Negative	55922	28550	63	First	Sample	4
150	2141	B	C	2	MA	1	Northeast	New England	676.986	Non-Hispanic/Non-Latino	Yes	No	Non-Hispanic/Latino, White	5	Not Colonized	Yes	No	None	Negative	Negative	Negative	Negative	Negative	Negative	70956	43004	59	First	Sample	5
151	2145	B	C	2	PA	1	Northeast	Middle Atlantic	4770.25	Non-Hispanic/Non-Latino	Yes	No	Non-Hispanic/Latino, White	5	Not Colonized	No	No	None	Intermittent	Negative	Negative	Negative	Negative	Negative	103025	59565	70	First	Sample	1
152	2145	C	C	2	PA	1	Northeast	Middle Atlantic	4770.25	Non-Hispanic/Non-Latino	Yes	No	Non-Hispanic/Latino, White	5	Not Colonized	No	No	None	Intermittent	Negative	Negative	Positive	Positive	Positive	37523	22542	184	First	Sample	2
153	2145	A	C	2	PA	1	Northeast	Middle Atlantic	4770.25	Non-Hispanic/Non-Latino	Yes	No	Non-Hispanic/Latino, White	5	Not Colonized	No	No	None	Intermittent	Negative	Negative	Positive	Positive	Positive	8852	4558	162	First	Sample	3
154	2145	A	C	2	PA	1	Northeast	Middle Atlantic	4770.25	Non-Hispanic/Non-Latino	Yes	No	Non-Hispanic/Latino, White	5	Not Colonized	No	No	None	Intermittent	Negative	Negative	Negative	Negative	Negative	24270	9231	44	First	Sample	4
155	2145	A	C	2	PA	1	Northeast	Middle Atlantic	4770.25	Non-Hispanic/Non-Latino	Yes	No	Non-Hispanic/Latino, White	5	Not Colonized	No	No	None	Intermittent	Positive	Positive	Positive	Negative	Positive	134891	85021	205	First	Sample	5
156	2149	C	C	2	AR	1	South	West South Central	71.1177	Non-Hispanic/Non-Latino	No	Yes	Non-Hispanic/Latino, Black	5	Colonized	No	No	None	Negative	Negative	Positive	Negative	Negative	Positive	219131	125178	179	First	Sample	1
157	2149	C	C	2	AR	1	South	West South Central	71.1177	Non-Hispanic/Non-Latino	No	Yes	Non-Hispanic/Latino, Black	5	Colonized	No	No	None	Negative	Negative	Negative	Negative	Negative	Negative	19748	11899	57	First	Sample	2
158	2149	B	C	2	AR	1	South	West South Central	71.1177	Non-Hispanic/Non-Latino	No	Yes	Non-Hispanic/Latino, Black	5	Colonized	No	No	None	Negative	Negative	Negative	Negative	Negative	Negative	5849	321	10	Second	Sample	3
159	2149	B	C	2	AR	1	South	West South Central	71.1177	Non-Hispanic/Non-Latino	No	Yes	Non-Hispanic/Latino, Black	5	Colonized	No	No	None	Negative	Negative	Negative	Negative	Negative	Negative	58518	36366	243	First	Sample	4
160	2149	B	C	2	AR	1	South	West South Central	71.1177	Non-Hispanic/Non-Latino	No	Yes	Non-Hispanic/Latino, Black	5	Colonized	No	No	None	Negative	Negative	Negative	Negative	Negative	Negative	62764	38089	184	First	Sample	5
161	2157	B	C	2	AR	1	South	West South Central	1439	Non-Hispanic/Non-Latino	Yes	No	Non-Hispanic/Latino, White	5	Colonized	No	No	None	Negative	Negative	Positive	Negative	Negative	Positive	39642	25148	69	First	Sample	1
162	2157	C	C	2	AR	1	South	West South Central	1439	Non-Hispanic/Non-Latino	Yes	No	Non-Hispanic/Latino, White	5	Colonized	No	No	None	Negative	Negative	Positive	Positive	Positive	Positive	71663	42258	122	First	Sample	2
163	2157	B	C	2	AR	1	South	West South Central	1439	Non-Hispanic/Non-Latino	Yes	No	Non-Hispanic/Latino, White	5	Colonized	No	No	None	Negative	Negative	Positive	Negative	Positive	Positive	15444	8204	50	First	Sample	3
164	2157	C	C	2	AR	1	South	West South Central	1439	Non-Hispanic/Non-Latino	Yes	No	Non-Hispanic/Latino, White	5	Colonized	No	No	None	Negative	Negative	Positive	NA	Negative	Positive	62443	39525	130	First	Sample	4
165	2157	C	C	2	AR	1	South	West South Central	1439	Non-Hispanic/Non-Latino	Yes	No	Non-Hispanic/Latino, White	5	Colonized	No	No	None	Negative	Negative	Positive	Negative	Negative	Positive	63149	37604	112	First	Sample	5
166	2158	A	C	2	VA	1	South	South Atlantic	4744.78	Non-Hispanic/Non-Latino	Yes	No	Non-Hispanic/Latino, White	5	Not Colonized	No	No	None	Intermittent	Negative	Negative	Negative	Negative	Negative	29473	17523	86	First	Sample	1
167	2158	B	C	2	VA	1	South	South Atlantic	4744.78	Non-Hispanic/Non-Latino	Yes	No	Non-Hispanic/Latino, White	5	Not Colonized	No	No	None	Intermittent	Negative	Negative	Negative	Negative	Negative	36467	22338	171	First	Sample	2
168	2158	B	C	2	VA	1	South	South Atlantic	4744.78	Non-Hispanic/Non-Latino	Yes	No	Non-Hispanic/Latino, White	5	Not Colonized	No	No	None	Intermittent	Negative	Negative	Negative	Negative	Negative	41066	23392	181	First	Sample	3
169	2158	A	C	2	VA	1	South	South Atlantic	4744.78	Non-Hispanic/Non-Latino	Yes	No	Non-Hispanic/Latino, White	5	Not Colonized	No	No	None	Intermittent	Positive	Negative	Positive	Negative	Positive	92733	18575	77	First	Sample	4
170	2158	C	C	2	VA	1	South	South Atlantic	4744.78	Non-Hispanic/Non-Latino	Yes	No	Non-Hispanic/Latino, White	5	Not Colonized	No	No	None	Intermittent	Negative	Negative	Negative	Positive	Positive	47869	30610	120	First	Sample	5
171	2169	C	C	2	AZ	1	West	Mountain	1909.52	Non-Hispanic/Non-Latino	Yes	Yes	Non-Hispanic/Latino, White and Black	5	Colonized	No	No	None	Intermittent	Negative	Positive	Negative	Negative	Positive	180438	107293	65	First	Sample	1
172	2169	B	C	2	AZ	1	West	Mountain	1909.52	Non-Hispanic/Non-Latino	Yes	Yes	Non-Hispanic/Latino, White and Black	5	Colonized	No	No	None	Intermittent	Positive	Negative	Negative	Negative	Positive	32298	14833	30	First	Sample	2
173	2169	A	C	2	AZ	1	West	Mountain	1909.52	Non-Hispanic/Non-Latino	Yes	Yes	Non-Hispanic/Latino, White and Black	5	Colonized	No	No	None	Intermittent	Negative	Positive	Negative	Negative	Positive	52809	30308	112	First	Sample	3
174	2169	C	C	2	AZ	1	West	Mountain	1909.52	Non-Hispanic/Non-Latino	Yes	Yes	Non-Hispanic/Latino, White and Black	5	Colonized	No	No	None	Intermittent	Negative	Negative	Negative	Negative	Negative	212188	114558	185	First	Sample	4
175	2169	A	C	2	AZ	1	West	Mountain	1909.52	Non-Hispanic/Non-Latino	Yes	Yes	Non-Hispanic/Latino, White and Black	5	Colonized	No	No	None	Intermittent	Negative	Positive	Negative	Negative	Positive	33617	18299	28	First	Sample	5
176	2176	A	C	2	AZ	1	West	Mountain	5603.5	Non-Hispanic/Non-Latino	Yes	No	Non-Hispanic/Latino, White	5	Colonized	No	No	None	Persistent	Positive	Positive	Negative	Negative	Positive	31384	14903	57	First	Sample	1
177	2176	A	C	2	AZ	1	West	Mountain	5603.5	Non-Hispanic/Non-Latino	Yes	No	Non-Hispanic/Latino, White	5	Colonized	No	No	None	Persistent	Negative	NA	Negative	Negative	Negative	13201	5805	109	First	Sample	2
178	2176	A	C	2	AZ	1	West	Mountain	5603.5	Non-Hispanic/Non-Latino	Yes	No	Non-Hispanic/Latino, White	5	Colonized	No	No	None	Persistent	Positive	Negative	Negative	Negative	Positive	17263	10951	107	First	Sample	3
179	2176	C	C	2	AZ	1	West	Mountain	5603.5	Non-Hispanic/Non-Latino	Yes	No	Non-Hispanic/Latino, White	5	Colonized	No	No	None	Persistent	Positive	Negative	Positive	Negative	Positive	38236	21176	165	First	Sample	4
180	2176	C	C	2	AZ	1	West	Mountain	5603.5	Non-Hispanic/Non-Latino	Yes	No	Non-Hispanic/Latino, White	5	Colonized	No	No	None	Persistent	Positive	Positive	Negative	Negative	Positive	90639	56250	180	First	Sample	5
181	2178	C	C	2	AZ	1	West	Mountain	2520.09	Non-Hispanic/Non-Latino	Yes	No	Non-Hispanic/Latino, White	5	Colonized	No	No	None	Persistent	Positive	Positive	Negative	Negative	Positive	108262	64783	65	First	Sample	1
182	2178	A	C	2	AZ	1	West	Mountain	2520.09	Non-Hispanic/Non-Latino	Yes	No	Non-Hispanic/Latino, White	5	Colonized	No	No	None	Persistent	Positive	Negative	Negative	Negative	Positive	4222	2642	29	First	Sample	2
183	2178	A	C	2	AZ	1	West	Mountain	2520.09	Non-Hispanic/Non-Latino	Yes	No	Non-Hispanic/Latino, White	5	Colonized	No	No	None	Persistent	Positive	Positive	Negative	Negative	Positive	20430	3135	26	First	Sample	3
184	2178	A	C	2	AZ	1	West	Mountain	2520.09	Non-Hispanic/Non-Latino	Yes	No	Non-Hispanic/Latino, White	5	Colonized	No	No	None	Persistent	Positive	Positive	Positive	Positive	Positive	54281	30760	60	First	Sample	4
185	2178	C	C	2	AZ	1	West	Mountain	2520.09	Non-Hispanic/Non-Latino	Yes	No	Non-Hispanic/Latino, White	5	Colonized	No	No	None	Persistent	Positive	Positive	Negative	Negative	Positive	44713	26916	134	First	Sample	5
186	2183	A	C	2	TX	3	South	West South Central	9.69803	Non-Hispanic/Non-Latino	Yes	No	Non-Hispanic/Latino, White	5	Colonized	No	No	None	Intermittent	Negative	Positive	Negative	Negative	Positive	44049	24948	37	First	Sample	1
187	2183	A	C	2	TX	3	South	West South Central	9.69803	Non-Hispanic/Non-Latino	Yes	No	Non-Hispanic/Latino, White	5	Colonized	No	No	None	Intermittent	Negative	Positive	Positive	Positive	Positive	9667	5920	26	First	Sample	2
188	2183	B	C	2	TX	3	South	West South Central	9.69803	Non-Hispanic/Non-Latino	Yes	No	Non-Hispanic/Latino, White	5	Colonized	No	No	None	Intermittent	Positive	Positive	Negative	Negative	Positive	30678	17943	109	First	Sample	3
189	2183	C	C	2	TX	3	South	West South Central	9.69803	Non-Hispanic/Non-Latino	Yes	No	Non-Hispanic/Latino, White	5	Colonized	No	No	None	Intermittent	Positive	Negative	Positive	Positive	Positive	29384	17604	56	First	Sample	4
190	2183	C	C	2	TX	3	South	West South Central	9.69803	Non-Hispanic/Non-Latino	Yes	No	Non-Hispanic/Latino, White	5	Colonized	No	No	None	Intermittent	Positive	Positive	Positive	Positive	Positive	35194	17340	60	First	Sample	5
191	2187	B	C	2	TX	1	South	West South Central	4063.63	Hispanic/Latino	Yes	No	Hispanic/Latino, White	5	Not Colonized	No	No	None	Intermittent	Negative	Negative	Negative	Negative	Negative	43607	26758	50	First	Sample	1
192	2187	B	C	2	TX	1	South	West South Central	4063.63	Hispanic/Latino	Yes	No	Hispanic/Latino, White	5	Not Colonized	No	No	None	Intermittent	Negative	Negative	Negative	Negative	Negative	66095	32934	106	First	Sample	2
193	2187	B	C	2	TX	1	South	West South Central	4063.63	Hispanic/Latino	Yes	No	Hispanic/Latino, White	5	Not Colonized	No	No	None	Intermittent	Positive	Negative	Negative	Negative	Positive	58925	38769	182	First	Sample	3
194	2187	A	C	2	TX	1	South	West South Central	4063.63	Hispanic/Latino	Yes	No	Hispanic/Latino, White	5	Not Colonized	No	No	None	Intermittent	Negative	Negative	Negative	Negative	Negative	17019	5364	23	First	Sample	4
195	2187	C	C	2	TX	1	South	West South Central	4063.63	Hispanic/Latino	Yes	No	Hispanic/Latino, White	5	Not Colonized	No	No	None	Intermittent	Negative	Positive	Negative	Negative	Positive	197259	118438	200	First	Sample	5
196	2188	B	C	2	OK	9	South	West South Central	6.77401	Non-Hispanic/Non-Latino	Yes	No	Non-Hispanic/Latino, White	5	Colonized	No	No	None	Intermittent	Positive	Positive	Negative	Negative	Positive	78116	48492	76	First	Sample	1
197	2188	C	C	2	OK	9	South	West South Central	6.77401	Non-Hispanic/Non-Latino	Yes	No	Non-Hispanic/Latino, White	5	Colonized	No	No	None	Intermittent	Negative	Positive	Negative	Negative	Positive	250477	132455	168	First	Sample	2
198	2188	B	C	2	OK	9	South	West South Central	6.77401	Non-Hispanic/Non-Latino	Yes	No	Non-Hispanic/Latino, White	5	Colonized	No	No	None	Intermittent	Positive	Negative	Negative	Negative	Positive	70124	42870	132	First	Sample	3
199	2188	B	C	2	OK	9	South	West South Central	6.77401	Non-Hispanic/Non-Latino	Yes	No	Non-Hispanic/Latino, White	5	Colonized	No	No	None	Intermittent	Negative	Negative	Negative	Negative	Negative	42068	23697	69	First	Sample	4
200	2188	C	C	2	OK	9	South	West South Central	6.77401	Non-Hispanic/Non-Latino	Yes	No	Non-Hispanic/Latino, White	5	Colonized	No	No	None	Intermittent	Positive	Positive	Negative	Negative	Positive	70520	40442	123	Second	Sample	5
201	2192	C	C	2	TX	1	South	West South Central	5434.76	Non-Hispanic/Non-Latino	Yes	No	Non-Hispanic/Latino, White	5	Colonized	No	No	None	Intermittent	Negative	Positive	Negative	Negative	Positive	111255	67274	88	First	Sample	1
202	2192	C	C	2	TX	1	South	West South Central	5434.76	Non-Hispanic/Non-Latino	Yes	No	Non-Hispanic/Latino, White	5	Colonized	No	No	None	Intermittent	Positive	Negative	Negative	Negative	Positive	19732	11153	83	First	Sample	2
203	2192	B	C	2	TX	1	South	West South Central	5434.76	Non-Hispanic/Non-Latino	Yes	No	Non-Hispanic/Latino, White	5	Colonized	No	No	None	Intermittent	Negative	Negative	Positive	Positive	Positive	54908	28628	114	First	Sample	3
204	2192	C	C	2	TX	1	South	West South Central	5434.76	Non-Hispanic/Non-Latino	Yes	No	Non-Hispanic/Latino, White	5	Colonized	No	No	None	Intermittent	Negative	Negative	Negative	Negative	Negative	371720	199431	106	First	Sample	4
205	2192	A	C	2	TX	1	South	West South Central	5434.76	Non-Hispanic/Non-Latino	Yes	No	Non-Hispanic/Latino, White	5	Colonized	No	No	None	Intermittent	Negative	Negative	Negative	Negative	Negative	83666	50329	56	First	Sample	5
206	2193	B	C	2	TX	1	South	West South Central	4614.67	Hispanic/Latino	Yes	No	Hispanic/Latino, White	5	Not Colonized	No	No	None	Intermittent	Negative	Negative	Negative	Negative	Negative	96291	55134	78	First	Sample	1
207	2193	C	C	2	TX	1	South	West South Central	4614.67	Hispanic/Latino	Yes	No	Hispanic/Latino, White	5	Not Colonized	No	No	None	Intermittent	Negative	Negative	Negative	Negative	Negative	30442	17589	142	First	Sample	2
208	2193	B	C	2	TX	1	South	West South Central	4614.67	Hispanic/Latino	Yes	No	Hispanic/Latino, White	5	Not Colonized	No	No	None	Intermittent	Negative	Negative	Negative	Negative	Negative	73543	47383	171	First	Sample	3
209	2193	C	C	2	TX	1	South	West South Central	4614.67	Hispanic/Latino	Yes	No	Hispanic/Latino, White	5	Not Colonized	No	No	None	Intermittent	Negative	Negative	Negative	Negative	Negative	209247	124834	150	First	Sample	4
210	2193	A	C	2	TX	1	South	West South Central	4614.67	Hispanic/Latino	Yes	No	Hispanic/Latino, White	5	Not Colonized	No	No	None	Intermittent	Positive	Positive	Negative	Negative	Positive	84712	51546	102	First	Sample	5
211	2194	B	C	2	TX	1	South	West South Central	1896.63	Non-Hispanic/Non-Latino	Yes	No	Non-Hispanic/Latino, White	5	Not Colonized	No	No	None	Intermittent	Negative	Negative	Negative	Negative	Negative	18178	10724	54	First	Sample	1
212	2194	B	C	2	TX	1	South	West South Central	1896.63	Non-Hispanic/Non-Latino	Yes	No	Non-Hispanic/Latino, White	5	Not Colonized	No	No	None	Intermittent	Negative	Negative	Negative	Negative	Negative	4057	2331	41	First	Sample	2
213	2194	C	C	2	TX	1	South	West South Central	1896.63	Non-Hispanic/Non-Latino	Yes	No	Non-Hispanic/Latino, White	5	Not Colonized	No	No	None	Intermittent	Negative	Negative	Negative	Negative	Negative	40315	24324	59	First	Sample	3
214	2194	C	C	2	TX	1	South	West South Central	1896.63	Non-Hispanic/Non-Latino	Yes	No	Non-Hispanic/Latino, White	5	Not Colonized	No	No	None	Intermittent	Negative	Negative	Positive	Negative	Positive	25750	15226	124	First	Sample	4
215	2194	C	C	2	TX	1	South	West South Central	1896.63	Non-Hispanic/Non-Latino	Yes	No	Non-Hispanic/Latino, White	5	Not Colonized	No	No	None	Intermittent	Positive	Positive	Positive	Negative	Positive	191270	107550	377	First	Sample	5
216	2195	B	C	2	TX	1	South	West South Central	2477.05	Hispanic/Latino	Yes	No	Hispanic/Latino, White	5	Not Colonized	No	No	None	Negative	Negative	Negative	Negative	Negative	Negative	8882	2256	28	First	Sample	1
217	2195	B	C	2	TX	1	South	West South Central	2477.05	Hispanic/Latino	Yes	No	Hispanic/Latino, White	5	Not Colonized	No	No	None	Negative	Negative	Negative	Negative	Negative	Negative	14698	9154	87	First	Sample	2
218	2195	C	C	2	TX	1	South	West South Central	2477.05	Hispanic/Latino	Yes	No	Hispanic/Latino, White	5	Not Colonized	No	No	None	Negative	Negative	Negative	Negative	Positive	Positive	14561	8711	65	First	Sample	3
219	2195	B	C	2	TX	1	South	West South Central	2477.05	Hispanic/Latino	Yes	No	Hispanic/Latino, White	5	Not Colonized	No	No	None	Negative	Negative	Negative	Negative	Negative	Negative	65658	34613	59	First	Sample	4
220	2195	A	C	2	TX	1	South	West South Central	2477.05	Hispanic/Latino	Yes	No	Hispanic/Latino, White	5	Not Colonized	No	No	None	Negative	Negative	Negative	Positive	Positive	Positive	63039	39743	129	First	Sample	5
221	2197	B	C	2	OK	4	South	West South Central	2311.45	Non-Hispanic/Non-Latino	No	No	Non-Hispanic/Latino, Not reported	5	Not Colonized	No	No	Purulent cellulitis	Negative	Negative	NA	Negative	Negative	Negative	87073	54218	70	First	Sample	1
222	2197	C	C	2	OK	4	South	West South Central	2311.45	Non-Hispanic/Non-Latino	No	No	Non-Hispanic/Latino, Not reported	5	Not Colonized	No	No	Purulent cellulitis	Negative	Negative	NA	Negative	Negative	Negative	79151	49712	608	First	Sample	2
223	2197	C	C	2	OK	4	South	West South Central	2311.45	Non-Hispanic/Non-Latino	No	No	Non-Hispanic/Latino, Not reported	5	Not Colonized	No	No	Purulent cellulitis	Negative	Negative	NA	Negative	Negative	Negative	88252	57239	121	First	Sample	3
224	2197	C	C	2	OK	4	South	West South Central	2311.45	Non-Hispanic/Non-Latino	No	No	Non-Hispanic/Latino, Not reported	5	Not Colonized	No	No	Purulent cellulitis	Negative	Negative	NA	Positive	Positive	Positive	53214	33784	231	First	Sample	4
225	2197	A	C	2	OK	4	South	West South Central	2311.45	Non-Hispanic/Non-Latino	No	No	Non-Hispanic/Latino, Not reported	5	Not Colonized	No	No	Purulent cellulitis	Negative	Negative	NA	Negative	Positive	Positive	110429	32551	55	First	Sample	5
226	2198	A	C	2	AZ	2	West	Mountain	389.18	Non-Hispanic/Non-Latino	Yes	No	Non-Hispanic/Latino, White	5	Colonized	No	No	None	Persistent	Negative	Positive	Negative	Negative	Positive	88988	56811	86	First	Sample	1
227	2198	B	C	2	AZ	2	West	Mountain	389.18	Non-Hispanic/Non-Latino	Yes	No	Non-Hispanic/Latino, White	5	Colonized	No	No	None	Persistent	Positive	Negative	Positive	Positive	Positive	18021	10777	68	First	Sample	2
228	2198	A	C	2	AZ	2	West	Mountain	389.18	Non-Hispanic/Non-Latino	Yes	No	Non-Hispanic/Latino, White	5	Colonized	No	No	None	Persistent	Positive	Positive	Positive	Positive	Positive	10017	5553	44	First	Sample	3
229	2198	A	C	2	AZ	2	West	Mountain	389.18	Non-Hispanic/Non-Latino	Yes	No	Non-Hispanic/Latino, White	5	Colonized	No	No	None	Persistent	Positive	Negative	Positive	Positive	Positive	15059	5900	25	First	Sample	4
230	2198	A	C	2	AZ	2	West	Mountain	389.18	Non-Hispanic/Non-Latino	Yes	No	Non-Hispanic/Latino, White	5	Colonized	No	No	None	Persistent	Positive	Positive	Positive	Positive	Positive	6003	881	15	First	Sample	5
231	2204	B	C	2	SC	1	South	South Atlantic	2120.7	Non-Hispanic/Non-Latino	Yes	No	Non-Hispanic/Latino, White	5	Not Colonized	No	No	None	Negative	Negative	Negative	Negative	Negative	Negative	58452	37279	27	First	Sample	1
232	2204	A	C	2	SC	1	South	South Atlantic	2120.7	Non-Hispanic/Non-Latino	Yes	No	Non-Hispanic/Latino, White	5	Not Colonized	No	No	None	Negative	Negative	Negative	Negative	Negative	Negative	16257	8997	34	First	Sample	2
233	2204	B	C	2	SC	1	South	South Atlantic	2120.7	Non-Hispanic/Non-Latino	Yes	No	Non-Hispanic/Latino, White	5	Not Colonized	No	No	None	Negative	Negative	Negative	Negative	Negative	Negative	5761	3597	28	First	Sample	3
234	2204	B	C	2	SC	1	South	South Atlantic	2120.7	Non-Hispanic/Non-Latino	Yes	No	Non-Hispanic/Latino, White	5	Not Colonized	No	No	None	Negative	Negative	Negative	Negative	Negative	Negative	49079	29977	64	First	Sample	4
235	2204	B	C	2	SC	1	South	South Atlantic	2120.7	Non-Hispanic/Non-Latino	Yes	No	Non-Hispanic/Latino, White	5	Not Colonized	No	No	None	Negative	Negative	Negative	Negative	Negative	Negative	72115	44514	87	First	Sample	5
236	2207	B	C	2	IN	1	Midwest	East North Central	380.263	Non-Hispanic/Non-Latino	Yes	No	Non-Hispanic/Latino, White	5	Colonized	No	No	None	Negative	Negative	Positive	Negative	Negative	Positive	74556	46523	47	First	Sample	1
237	2207	B	C	2	IN	1	Midwest	East North Central	380.263	Non-Hispanic/Non-Latino	Yes	No	Non-Hispanic/Latino, White	5	Colonized	No	No	None	Negative	Negative	Negative	Negative	Negative	Negative	34893	21283	139	First	Sample	2
238	2207	B	C	2	IN	1	Midwest	East North Central	380.263	Non-Hispanic/Non-Latino	Yes	No	Non-Hispanic/Latino, White	5	Colonized	No	No	None	Negative	Negative	Negative	Negative	Negative	Negative	9877	5493	65	First	Sample	3
239	2207	B	C	2	IN	1	Midwest	East North Central	380.263	Non-Hispanic/Non-Latino	Yes	No	Non-Hispanic/Latino, White	5	Colonized	No	No	None	Negative	Negative	Negative	Positive	Positive	Positive	13849	7849	34	First	Sample	4
240	2207	A	C	2	IN	1	Midwest	East North Central	380.263	Non-Hispanic/Non-Latino	Yes	No	Non-Hispanic/Latino, White	5	Colonized	No	No	None	Negative	Negative	Negative	Positive	Negative	Positive	35583	18064	43	First	Sample	5
241	2208	B	C	2	NC	5	South	South Atlantic	171.343	Non-Hispanic/Non-Latino	No	No	Non-Hispanic/Latino, Not reported	5	Colonized	No	No	None	Intermittent	Positive	Positive	Negative	Negative	Positive	40999	25721	73	First	Sample	1
242	2208	B	C	2	NC	5	South	South Atlantic	171.343	Non-Hispanic/Non-Latino	No	No	Non-Hispanic/Latino, Not reported	5	Colonized	No	No	None	Intermittent	Negative	Positive	Negative	Negative	Positive	13883	7308	29	First	Sample	2
243	2208	C	C	2	NC	5	South	South Atlantic	171.343	Non-Hispanic/Non-Latino	No	No	Non-Hispanic/Latino, Not reported	5	Colonized	No	No	None	Intermittent	Negative	Negative	Negative	Negative	Negative	70598	45807	252	First	Sample	3
244	2208	B	C	2	NC	5	South	South Atlantic	171.343	Non-Hispanic/Non-Latino	No	No	Non-Hispanic/Latino, Not reported	5	Colonized	No	No	None	Intermittent	Positive	Negative	Negative	Negative	Positive	82478	49957	197	First	Sample	4
245	2208	B	C	2	NC	5	South	South Atlantic	171.343	Non-Hispanic/Non-Latino	No	No	Non-Hispanic/Latino, Not reported	5	Colonized	No	No	None	Intermittent	Positive	Positive	Negative	Negative	Positive	74157	43784	108	First	Sample	5
246	2216	A	C	2	NJ	1	Northeast	Middle Atlantic	2875.33	Non-Hispanic/Non-Latino	Yes	No	Non-Hispanic/Latino, White	5	Not Colonized	No	No	None	Persistent	Negative	Negative	Negative	Negative	Negative	45330	24982	54	First	Sample	1
247	2216	B	C	2	NJ	1	Northeast	Middle Atlantic	2875.33	Non-Hispanic/Non-Latino	Yes	No	Non-Hispanic/Latino, White	5	Not Colonized	No	No	None	Persistent	Positive	Negative	Negative	Positive	Positive	19718	11745	83	First	Sample	2
248	2216	A	C	2	NJ	1	Northeast	Middle Atlantic	2875.33	Non-Hispanic/Non-Latino	Yes	No	Non-Hispanic/Latino, White	5	Not Colonized	No	No	None	Persistent	Positive	Negative	Positive	Positive	Positive	30132	16941	81	First	Sample	3
249	2216	B	C	2	NJ	1	Northeast	Middle Atlantic	2875.33	Non-Hispanic/Non-Latino	Yes	No	Non-Hispanic/Latino, White	5	Not Colonized	No	No	None	Persistent	Positive	Negative	Positive	Positive	Positive	34224	20470	56	First	Sample	4
250	2216	A	C	2	NJ	1	Northeast	Middle Atlantic	2875.33	Non-Hispanic/Non-Latino	Yes	No	Non-Hispanic/Latino, White	5	Not Colonized	No	No	None	Persistent	Positive	Positive	Negative	Positive	Positive	36638	9259	38	First	Sample	5
251	2217	B	C	2	NM	1	West	Mountain	3495.63	Non-Hispanic/Non-Latino	Yes	No	Non-Hispanic/Latino, White	5	Colonized	No	No	None	Intermittent	Negative	Positive	Negative	Negative	Positive	154261	24799	31	First	Sample	1
252	2217	A	C	2	NM	1	West	Mountain	3495.63	Non-Hispanic/Non-Latino	Yes	No	Non-Hispanic/Latino, White	5	Colonized	No	No	None	Intermittent	Negative	Negative	Negative	Positive	Positive	33090	3610	16	First	Sample	2
253	2217	B	C	2	NM	1	West	Mountain	3495.63	Non-Hispanic/Non-Latino	Yes	No	Non-Hispanic/Latino, White	5	Colonized	No	No	None	Intermittent	Positive	Negative	Negative	Negative	Positive	198756	121513	243	First	Sample	3
254	2217	C	C	2	NM	1	West	Mountain	3495.63	Non-Hispanic/Non-Latino	Yes	No	Non-Hispanic/Latino, White	5	Colonized	No	No	None	Intermittent	Negative	Negative	Negative	Positive	Positive	67366	37154	59	Second	Sample	4
255	2217	A	C	2	NM	1	West	Mountain	3495.63	Non-Hispanic/Non-Latino	Yes	No	Non-Hispanic/Latino, White	5	Colonized	No	No	None	Intermittent	Negative	Negative	Negative	Positive	Positive	50496	31421	40	Second	Sample	5
256	2220	A	C	2	PA	1	Northeast	Middle Atlantic	2325.27	Hispanic/Latino	Yes	No	Hispanic/Latino, White	5	Colonized	No	No	None	Intermittent	Negative	Positive	Negative	Negative	Positive	31732	17530	42	Second	Sample	1
257	2220	B	C	2	PA	1	Northeast	Middle Atlantic	2325.27	Hispanic/Latino	Yes	No	Hispanic/Latino, White	5	Colonized	No	No	None	Intermittent	Positive	Negative	Negative	Negative	Positive	5595	3395	21	First	Sample	2
258	2220	C	C	2	PA	1	Northeast	Middle Atlantic	2325.27	Hispanic/Latino	Yes	No	Hispanic/Latino, White	5	Colonized	No	No	None	Intermittent	Positive	Positive	Negative	Negative	Positive	35929	18523	68	First	Sample	3
259	2220	B	C	2	PA	1	Northeast	Middle Atlantic	2325.27	Hispanic/Latino	Yes	No	Hispanic/Latino, White	5	Colonized	No	No	None	Intermittent	Negative	Negative	Positive	Negative	Positive	32247	18738	68	First	Sample	4
260	2220	B	C	2	PA	1	Northeast	Middle Atlantic	2325.27	Hispanic/Latino	Yes	No	Hispanic/Latino, White	5	Colonized	No	No	None	Intermittent	Negative	Positive	Negative	Negative	Positive	153180	93274	44	First	Sample	5
261	NA	PCR	NA	NA	NA	NA	NA	NA	NA	NA	NA	NA	NA	NA	NA	NA	NA	NA	NA	NA	NA	NA	NA	NA	199230	75144	52	First	Positive	NA
262	NA	PCR	NA	NA	NA	NA	NA	NA	NA	NA	NA	NA	NA	NA	NA	NA	NA	NA	NA	NA	NA	NA	NA	NA	431185	160526	70	First	Positive	NA
263	NA	PCR	NA	NA	NA	NA	NA	NA	NA	NA	NA	NA	NA	NA	NA	NA	NA	NA	NA	NA	NA	NA	NA	NA	336133	119624	81	First	Positive	NA
264	NA	A	NA	NA	NA	NA	NA	NA	NA	NA	NA	NA	NA	NA	NA	NA	NA	NA	NA	NA	NA	NA	NA	NA	262	32	4	First	Negative	NA
265	NA	A	NA	NA	NA	NA	NA	NA	NA	NA	NA	NA	NA	NA	NA	NA	NA	NA	NA	NA	NA	NA	NA	NA	463	48	4	First	Negative	NA
266	NA	A	NA	NA	NA	NA	NA	NA	NA	NA	NA	NA	NA	NA	NA	NA	NA	NA	NA	NA	NA	NA	NA	NA	385	169	6	First	Negative	NA
267	NA	B	NA	NA	NA	NA	NA	NA	NA	NA	NA	NA	NA	NA	NA	NA	NA	NA	NA	NA	NA	NA	NA	NA	394	79	4	First	Negative	NA
268	NA	B	NA	NA	NA	NA	NA	NA	NA	NA	NA	NA	NA	NA	NA	NA	NA	NA	NA	NA	NA	NA	NA	NA	579	35	2	First	Negative	NA
269	NA	B	NA	NA	NA	NA	NA	NA	NA	NA	NA	NA	NA	NA	NA	NA	NA	NA	NA	NA	NA	NA	NA	NA	915	112	7	First	Negative	NA
270	NA	C	NA	NA	NA	NA	NA	NA	NA	NA	NA	NA	NA	NA	NA	NA	NA	NA	NA	NA	NA	NA	NA	NA	2558	250	9	First	Negative	NA
271	NA	C	NA	NA	NA	NA	NA	NA	NA	NA	NA	NA	NA	NA	NA	NA	NA	NA	NA	NA	NA	NA	NA	NA	743	62	4	First	Negative	NA
272	NA	A	NA	NA	NA	NA	NA	NA	NA	NA	NA	NA	NA	NA	NA	NA	NA	NA	NA	NA	NA	NA	NA	NA	62353	34626	39	First	Positive	NA
273	NA	B	NA	NA	NA	NA	NA	NA	NA	NA	NA	NA	NA	NA	NA	NA	NA	NA	NA	NA	NA	NA	NA	NA	287686	98865	38	First	Positive	NA
274	NA	C	NA	NA	NA	NA	NA	NA	NA	NA	NA	NA	NA	NA	NA	NA	NA	NA	NA	NA	NA	NA	NA	NA	18090	8910	27	First	Positive	NA
275	NA	PCR	NA	NA	NA	NA	NA	NA	NA	NA	NA	NA	NA	NA	NA	NA	NA	NA	NA	NA	NA	NA	NA	NA	4328	28	2	First	Negative	NA
276	NA	PCR	NA	NA	NA	NA	NA	NA	NA	NA	NA	NA	NA	NA	NA	NA	NA	NA	NA	NA	NA	NA	NA	NA	8175	15	2	First	Negative	NA
277	NA	PCR	NA	NA	NA	NA	NA	NA	NA	NA	NA	NA	NA	NA	NA	NA	NA	NA	NA	NA	NA	NA	NA	NA	305	53	2	First	Negative	NA

## Sheet: Table S1 Notes
RUCA_Code refers to the following rural-urban commuting area codes:
1 Metropolitan area core: primary flow within an urbanized area (UA)
2 Metropolitan area high commuting: primary flow 30% or more to a UA
3 Metropolitan area low commuting: primary flow 10% to 30% to a UA
4 Micropolitan area core: primary flow within an Urban Cluster of 10,000 to 49,999 (large UC)
5 Micropolitan high commuting: primary flow 30% or more to a large UC
6 Micropolitan low commuting: primary flow 10% to 30% to a large UC
7 Small town core: primary flow within an Urban Cluster of 2,500 to 9,999 (small UC)
8 Small town high commuting: primary flow 30% or more to a small UC
9 Small town low commuting: primary flow 10% to 30% to a small UC
10 Rural areas: primary flow to a tract outside a UA or UC
99 Not coded: Census tract has zero population and no rural-urban identifier information
Visit number refers to the following days:
1 = day 0
2 = day 14
3 = day 28
4 = day 56
5 = day 90
Sample_Type refers to the following:
Sample = participant swab
Negative = negative control
Positive = positive control
